# Supplementary material for: Effects of immersion bathing in Lactobacillus plantarum CLY-05 on the growth performance, non-specific immune enzyme activities and gut microbiota of Apostichopus japonicus
Source: PLoS One. 2024 Dec 27;19(12):e0315780. doi: 10.1371/journal.pone.0315780 (PMC11676572; doi:10.1371/journal.pone.0315780)
Supplement: S5 Raw data — (XLS) [file pone.0315780.s005.xls]

class	value	sample
Proteobacteria	47.0228	L0
Proteobacteria	36.9616	L7
Proteobacteria	52.4339	L14
Proteobacteria	37.5265	L21
Proteobacteria	44.7406	L28
Proteobacteria	55.2864	L35
Proteobacteria	62.8191	L42
Proteobacteria	37.5016	L49
Bacteroidetes	36.953	L0
Bacteroidetes	51.0809	L7
Bacteroidetes	31.9563	L14
Bacteroidetes	37.0205	L21
Bacteroidetes	31.5727	L28
Bacteroidetes	16.6085	L35
Bacteroidetes	28.1837	L42
Bacteroidetes	27.0797	L49
Verrucomicrobia	9.0422	L0
Verrucomicrobia	6.0717	L7
Verrucomicrobia	11.4668	L14
Verrucomicrobia	14.5937	L21
Verrucomicrobia	18.1074	L28
Verrucomicrobia	14.6419	L35
Verrucomicrobia	4.6011	L42
Verrucomicrobia	31.8968	L49
Firmicutes	5.3739	L0
Firmicutes	4.66	L7
Firmicutes	1.9576	L14
Firmicutes	2.338	L21
Firmicutes	2.3092	L28
Firmicutes	9.4885	L35
Firmicutes	0.8858	L42
Firmicutes	0.4425	L49
Actinobacteria	0.5817	L0
Actinobacteria	0.1269	L7
Actinobacteria	0.3589	L14
Actinobacteria	3.8523	L21
Actinobacteria	0.359	L28
Actinobacteria	0.6261	L35
Actinobacteria	0.1618	L42
Actinobacteria	0.3606	L49
Planctomycetes	0.0235	L0
Planctomycetes	0.332	L7
Planctomycetes	0.0501	L14
Planctomycetes	2.0154	L21
Planctomycetes	1.2713	L28
Planctomycetes	0.9337	L35
Planctomycetes	0.3422	L42
Planctomycetes	0.5326	L49
Others	1.0004	L0
Others	0.7183	L7
Others	0.4841	L14
Others	1.5464	L21
Others	1.3957	L28
Others	1.1641	L35
Others	1.4806	L42
Others	0.4081	L49
Unclassified	0.003	L0
Unclassified	0.049	L7
Unclassified	1.292	L14
Unclassified	1.107	L21
Unclassified	0.244	L28
Unclassified	1.251	L35
Unclassified	1.526	L42
Unclassified	1.778	L49
