# Supplementary material for: Effects of immersion bathing in Lactobacillus plantarum CLY-05 on the growth performance, non-specific immune enzyme activities and gut microbiota of Apostichopus japonicus
Source: PLoS One. 2024 Dec 27;19(12):e0315780. doi: 10.1371/journal.pone.0315780 (PMC11676572; doi:10.1371/journal.pone.0315780)
Supplement: S6 Raw data — (XLSX) [file pone.0315780.s006.xlsx]

## Sheet: analysis
Otu_id	L0	L7	L14	L21	L28	L35	L42	L49	Enzyme	Pearson correlation	P_value
ACP	0.740741	1.11111	1.90476	2.57576	1.33333	0.877193	1.28205	0.833333	ACP	0	0
OTU772	0	0	0	0.00398333	0	0	0	0	ACP	0.804342	0.0160851
Otu_id	L0	L7	L14	L21	L28	L35	L42	L49	Enzyme	Pearson correlation	P_value
AKP	1.31148	2.73684	2.65918	3.48659	3.97306	3.33333	2.82313	3.95833	AKP	0	0
OTU150	0.225416	0.0375703	0.000392333	0.00876633	0.003098	0.00162733	0.0625193	0.002932	AKP	-0.861082	0.00602333
Otu_id	L0	L7	L14	L21	L28	L35	L42	L49	Enzyme	Pearson correlation	P_value
LZM	0.1279	0.200419	0.236862	0.252924	0.252045	0.186184	0.190338	0.183576	LZM	0	0
OTU485	0	0.000394667	0.00353267	0.007834	0.010579	0	0	0.000837667	LZM	0.813326	0.0140708
Otu_id	L0	L7	L14	L21	L28	L35	L42	L49	Enzyme	Pearson correlation	P_value
SOD	16.5442	24.7673	26.0549	25.6314	26.5098	24.0627	22.9201	21.8667	SOD	0	0
OTU028	3.72379	0.423982	0.184877	0.00118833	0	0.001744	1.06365	0.00157367	SOD	-0.883607	0.00360595
