# Supplementary material for: Effects of immersion bathing in Lactobacillus plantarum CLY-05 on the growth performance, non-specific immune enzyme activities and gut microbiota of Apostichopus japonicus
Source: PLoS One. 2024 Dec 27;19(12):e0315780. doi: 10.1371/journal.pone.0315780 (PMC11676572; doi:10.1371/journal.pone.0315780)
Supplement: S7 Raw data — (XLSX) [file pone.0315780.s007.xlsx]

## Sheet: Sheet1
		group	control（L0)			L2			L3			L4			L5			L6			L7
	Initial body weight	total weight of 20 individus	171.401	177.623	172.973	174.095	169.518	166.625	172.733	177.404	180.481	166.438	170.764	174.088	178.103	171.198	172.613	170.798	177.113	174.556	172.675	172.965	172.08
		average body weight	8.57003	8.88116	8.64864	8.70473	8.47588	8.33125	8.63665	8.87022	9.02405	8.3219	8.53818	8.7044	8.90515	8.55991	8.63066	8.53989	8.85564	8.72779	8.63375	8.64825	8.604
	Terminal body weight	total weight of 12 individus	125.13	129.685	126.403	130.275	126.846	125.211	129.866	133.272	135.952	124.982	128.445	130.796	131.083	125.594	126.137	125.662	129.921	127.58	128.14	128.09	128.255
		average body weight	10.4275	10.8071	10.5336	10.8562	10.5705	10.4343	10.8222	11.106	11.3294	10.4152	10.7038	10.8997	10.9236	10.4662	10.5114	10.4718	10.8267	10.6317	10.6783	10.6742	10.6879
